# Supplementary material for: Ultrasound of the Uterosacral Ligament, Parametrium, and Paracervix: Disagreement in Terminology between Imaging Anatomy and Modern Gynecologic Surgery
Source: J Clin Med. 2021 Jan 23;10(3):437. doi: 10.3390/jcm10030437 (PMC7865545; doi:10.3390/jcm10030437)
Supplement: Supplementary file 1 [file jcm-10-00437-s001.zip]

Archive with 5 entries (4 files):
- jcm-1037559-supplementary/
- jcm-1037559-supplementary/Video legends.pdf
- jcm-1037559-supplementary/Video S1.mp4
- jcm-1037559-supplementary/Video S2.mp4
- jcm-1037559-supplementary/Video S3.mp4
